# Supplementary material for: Evolution of Stemless Reverse Shoulder Arthroplasty: Current Indications, Outcomes, and Future Prospects
Source: J Clin Med. 2024 Jun 28;13(13):3813. doi: 10.3390/jcm13133813 (PMC11242655; doi:10.3390/jcm13133813)
Supplement: Supplementary file 1 [file jcm-13-03813-s001.zip]

Archive with 1 entries (1 files):
- jcm-3004200-supplementary.pdf
